# Supplementary material for: Maternal and Dietary Factors Are Associated with Metabolic Syndrome in Women with a Previous History of Gestational Diabetes Mellitus
Source: Int J Environ Res Public Health. 2022 Dec 14;19(24):16797. doi: 10.3390/ijerph192416797 (PMC9779785; doi:10.3390/ijerph192416797)
Supplement: Supplementary file 1 [file ijerph-19-16797-s001.zip]

Archive with 1 entries (1 files):
- ijerph-2040148-supplementary.pdf
